# Supplementary material for: Laser projector method for measuring postoperative acetabular anteversion after total hip replacement
Source: Front Surg. 2022 Oct 24;9:1033453. doi: 10.3389/fsurg.2022.1033453 (PMC9637855; doi:10.3389/fsurg.2022.1033453)
Supplement: Supplementary file 1 [file Table1.xlsx]

## Sheet: 工作表1
Ellibversion( Degree)		Laser A1(Degree)	Laser A2(Degree)	Laser B1(Degree)	Laser B2(Degree)
11.8		11.9	11.45	11.2	11.85
18.19		17.7	18.55	20.2	20.15
29.37		29.85	30.55	29.35	30.75
10.01		8.45	10.45	8.85	8.95
24.1		24.6	24.15	23.8	24.5
7.6		7.05	8.55	8.7	8.3
12.09		11.65	12.85	12.2	12.2
13.7		12.5	13.95	13.55	14.75
18.38		18.8	19.45	17.7	17.75
10.46		12.15	12.45	10.15	10.1
25.66		25.85	25.65	24.4	23.8
16.12		14.85	13.75	15.15	14.45
11.81		11.1	10.9	11	11.45
8.37		8.1	7.8	9.1	9.5
11.34		11.8	9.5	10.9	9.85
9.52		10.25	9.25	11.35	12.5
20.2		22.4	21.4	18.3	19
8.14		7.35	8.95	7.2	6.75
10.11		11.75	11.3	11.65	10.8
9.12		10.9	9.1	10.15	10.3
17.23		17.35	16.55	19.5	18.95
10.77		11.4	10.4	11.55	10.4
13.03		13.2	14.15	13.5	12.75
22.54		23.6	22.4	21.9	21.65
6.54		6.45	7.3	6.95	5.75
13.57		14.1	14.35	12.35	13
16.32		18.95	15.9	16.4	15.5
10.01		10.8	9.75	10.2	9.3
6.94		5.4	5.3	7.9	5.7
12.44		12.9	10.5	14.05	13.95
23.4		22.6	23.7	25.5	23.1
21.7		21.1	20.2	22	20.65
9.61		9.6	8.95	10.8	11.1
7.36		9.65	7.95	8.15	8.3
17.25		17.95	17.85	18.5	18.75
12.81		12.95	13.15	15.3	14.4
15.5		13.55	14.35	17.5	17.15
14.2		14.35	16.35	15.45	16.1
15.46		16.2	15.1	17	16.6
8.19		8.8	7.6	8.15	7.9
16.18		16.7	15.5	15.7	16.6
18.41		21.2	18.1	20.1	19
18.51		19.2	18	17.45	17.8
21.46		21.1	21.4	20.4	20.8
19.08		20.9	22.8	19.85	19.05
23.26		23.8	22.75	23.45	22.35
28.7		26.5	26.8	30	29.95
15.05		14.9	14.15	14.85	15.75
17.62		15.95	15.65	16.5	15.8
23.52		24.3	24.8	23	23.85
